# Supplementary material for: Infectious Diseases Physician Management of Cryptococcal Meningitis in North America—Is Single High-Dose Liposomal Amphotericin B Being Used?
Source: Open Forum Infect Dis. 2024 Mar 4;11(6):ofae120. doi: 10.1093/ofid/ofae120 (PMC11181173; doi:10.1093/ofid/ofae120)
Supplement: ofae120_Supplementary_Data [file ofae120_supplementary_data.zip]

Archive with 2 entries (2 files):
- Supplement 1_survey.docx
- Supplment 2_ final data report.docx
